# Supplementary material for: Investigation of Different Winemaking Protocols to Mitigate Smoke Taint Character in Wine
Source: Molecules. 2022 Mar 7;27(5):1732. doi: 10.3390/molecules27051732 (PMC8911878; doi:10.3390/molecules27051732)
Supplement: Supplementary file 1 [file molecules-27-01732-s001.zip]

Archive with 1 entries (1 files):
- molecules-1537882-supplementary.pdf
